# Supplementary material for: Protein Disulfide Isomerase 4 Is an Essential Regulator of Endothelial Function and Survival
Source: Int J Mol Sci. 2024 Mar 31;25(7):3913. doi: 10.3390/ijms25073913 (PMC11011381; doi:10.3390/ijms25073913)
Supplement: Supplementary file 1 [file ijms-25-03913-s001.zip]

Archive with 1 entries (1 files):
- ijms-2815517-supplementary.pdf
